# Supplementary material for: Comparative Properties of Helical and Linear Amphipathicity of Peptides Composed of Arginine, Tryptophan, and Valine
Source: Antibiotics (Basel). 2024 Oct 11;13(10):954. doi: 10.3390/antibiotics13100954 (PMC11504230; doi:10.3390/antibiotics13100954)
Supplement: Supplementary file 1 [file antibiotics-13-00954-s001.zip]

Archive with 1 entries (1 files):
- antibiotics-3212812-supplementary.xlsx
