# Supplementary material for: Comparative Properties of Helical and Linear Amphipathicity of Peptides Composed of Arginine, Tryptophan, and Valine
Source: Antibiotics (Basel). 2024 Oct 11;13(10):954. doi: 10.3390/antibiotics13100954 (PMC11504230; doi:10.3390/antibiotics13100954)
Supplement: Supplementary file 1 [file antibiotics-13-00954-s001.zip › antibiotics-3212812-supplementary.xlsx]

## Sheet: Figure S1
A.	H-RWV10: 1RRWWRRVWRW10								C.	H-RWV14: 1RRVWRWVRRWWRRV14							E.	H-RWV16:	1RRVWRWVRRVWRWVRR16
B.	L-RWV10: 1RRRRRWWWWV10								D.	L-RWV14: 1RRRRRRRWWWWVVV14							F.	L-RWV16:	1RRRRRRRRWWWWVVVV16
		Figure S1. Comparative sequences and helical wheel conformations of the H- and L-RWV peptides.
			uH, hydrophobic moment, a measure of helical amphipathicity; Hy, hydrophobicity; Z, charge;
			Blue, cationic; yellow, hydrophobic; Data were generated using https://heliquest.ipmc.cnrs.fr/index.html
